# Supplementary material for: ABCB1-Mediated Colchicine Transport and Its Implications in Familial Mediterranean Fever: A Systematic Review
Source: Curr Issues Mol Biol. 2025 Mar 20;47(3):210. doi: 10.3390/cimb47030210 (PMC11941201; doi:10.3390/cimb47030210)
Supplement: Supplementary file 1 [file cimb-47-00210-s001.zip]

Archive with 4 entries (4 files):
- .DS_Store
- PRISMA_2020_checklist.pdf
- Supplementary Table S1.pdf
- Supplementary Table S2.pdf
